# Supplementary material for: 5-Fluorouracil and irinotecan (SN-38) have limited impact on colon microbial functionality and composition in vitro
Source: PeerJ. 2017 Nov 16;5:e4017. doi: 10.7717/peerj.4017 (PMC5694655; doi:10.7717/peerj.4017)
Supplement: Supplemental Information 2 [file peerj-05-4017-s002.xlsx]

## Sheet: 5-FU
TOTAL SCFA (mM)
	Day	0	0.25	1	2	2.25	3	4	4.25	5	6
Donor 1	Control	36.4852	37.0155	33.1839	28.4118	26.9506	22.1906	18.3137	20.4745	20.1651	17.6984
	5-Fu	33.8182	34.9399	27.7621	21.167	19.3921	27.3653	29.5277	33.515	36.8952	37.7115
Donor 2	Control	38.7496	31.7217	30.533	22.81	18.4108	19.1728	15.8864	18.0825	16.178	16.4508
	5-Fu	39.5494	36.7392	33.868	32.4401	35.0354	32.4703	30.2724	36.5308	33.2327	28.9374
Donor 3	Control	25.5477		20.6815	19.0381		18.4039	17.214		18.4404	15.8445
	5-FU	35.0616		31.8808	29.1665		28.4379	25.4856		27.1397	24.3689
Donor 4	Control	33.3729		34.1283	30.8221		31.9028	30.4541		27.6794	27.07
	5-Fu	34.7652		35.0686	31.3732		32.8443	31.4139		32.0195	31.1233
Donor 5	Control	36.0411		37.5079	33.0911		35.8674	32.9988		35.2201	31.987
	5-Fu	36.9129		36.2437	34.7456		35.3152	33.2707		32.0197	31.0115
Donor 6	Control	29.4997		29.0327	29.9103		29.7516	31.2919		36.6748	28.4359
	5-Fu	35.6828		35.0046	33.5528		33.4931	29.4943		30.7043	26.9354
Acetic Acid (mM)
	Day	0	0.25	1	2	2.25	3	4	4.25	5	6
Donor 1	Control	23.3187	24.5353	22.271	18.3846	16.8976	11.6255	8.27982	9.25989	8.24603	7.19838
	5-Fu	21.5613	22.778	18.655	15.0727	13.9236	14.8361	16.1541	18.6212	20.4461	21.3248
Donor 2	Control	28.05	22.8456	22.9469	18.4184	15.0727	15.2754	11.558	13.2477	11.1524	10.6793
	5-Fu	27.5431	25.1098	23.3525	23.5553	25.9209	23.6228	19.1619	22.5414	17.6749	15.2078
Donor 3	Control	19.1919		13.6171	11.7448		11.2654	10.7294		11.6828	10.0442
	5-Fu	24.5437		20.8201	16.7173		15.0376	13.334		13.4489	12.1054
Donor 4	Control	22.9277		22.3344	19.8267		21.3454	20.9208		18.746	18.6261
	5-Fu	25.7134		24.7212	21.5214		23.0817	22.6501		23.106	22.7316
Donor 5	Control	25.2918		26.0444	21.0613		19.8322	18.3612		19.7352	17.04
	5-Fu	26.5163		24.3405	23.2357		22.2596	17.7442		16.4531	15.9099
Donor 6	Control	20.191		19.8779	18.1606		15.0019	15.2507		16.587	12.631
	5-Fu	22.4312		21.7824	21.1376		19.7681	15.5309		15.411	13.1296
Propionic Acid (mM)
	Day	0	0.25	1	2	2.25	3	4	4.25	5	6
Donor 1	Control	5.28695	5.36913	4.73908	4.43775	4.73908	4.6295	4.6569	5.64306	6.08136	5.20477
	5-Fu	5.83482	6.19093	4.73908	2.9585	2.84892	5.917	6.82098	8.16327	8.62895	8.4372
Donor 2	Control	4.27339	3.45158	3.15025	2.43802	1.89015	2.79414	3.61594	4.19121	4.51993	5.23216
	5-Fu	5.12259	4.98562	4.6569	4.79386	5.5061	5.78003	5.45131	6.7662	6.82098	5.8896
Donor 3	Control	5.41211		5.16426	5.17187		6.0904	5.89651		6.4541	5.49414
	5-Fu	6.26626		6.61424	6.22616		6.94615	6.41855		7.09957	6.45142
Donor 4	Control	6.35381		6.5104	6.75359		8.19694	8.17683		7.93138	7.57904
	5-Fu	6.21615		6.10807	6.48771		7.78775	7.5029		7.78112	7.30493
Donor 5	Control	8.42984		7.75957	6.76911		7.38931	7.03996		7.74087	7.35435
	5-Fu	7.21061		7.01234	6.93956		7.59982	7.33748		7.50159	7.64639
Donor 6	Control	7.63306		7.10031	8.07384		9.05177	9.78981		12.439	9.71964
	5-Fu	6.64483		6.36029	7.16063		8.50759	8.06016		9.23709	8.25168
Butyric Acid (mM)
	Day	0	0.25	1	2	2.25	3	4	4.25	5	6
Donor 1	Control	4.94139	4.59664	3.90715	3.35555	3.1487	3.65433	3.2866	3.21765	3.30958	3.1487
	5-Fu	3.9761	3.8382	2.89589	2.04551	1.65479	4.13698	4.15996	4.15996	5.14824	5.30912
Donor 2	Control	6.22845	5.28614	4.43576	1.95357	1.44794	1.10319	0.71248	0.64353	0.505631	0.321765
	5-Fu	6.38934	6.22845	5.56194	4.09101	3.60837	2.84992	3.76925	4.68858	6.13652	5.49299
Donor 3	Control	0.943675		1.37242	1.36214		0.682399	0.346401		0.140779	0.118095
	5-Fu	3.82458		3.69668	4.08372		4.18076	3.783		4.33973	3.8346
Donor 4	Control	3.82444		5.13053	4.06355		2.16539	1.18015		0.825837	0.717612
	5-Fu	2.19572		3.82666	3.03734		1.79226	1.12843		0.973053	0.943388
Donor 5	Control	1.50613		3.36074	3.89867		6.05296	5.26827		5.31944	5.20457
	5-Fu	3.04354		4.72672	4.37617		4.36927	5.74282		5.58785	5.04258
Donor 6	Control	1.51064		1.55234	2.03467		3.24988	3.88038		4.89865	3.76541
	5-Fu	6.44712		6.68522	4.8847		3.9753	3.82588		3.71821	3.37437
Branched SCFA (mM)
	Day	0	0.25	1	2	2.25	3	4	4.25	5	6
Donor 1	Control	2.76022	2.51439	2.26667	2.23387	2.16521	2.28124	2.09042	2.35393	2.52818	2.14655
	5-Fu	2.44594	2.13276	1.47218	1.09034	0.96477	2.47526	2.39265	2.57062	2.6719	2.64039
Donor 2	Control	0	0	0	0	0	0	0	0	0	0.217542
	5-Fu	0.197765	0.177989	0.158212	0	0	0.217542	1.88999	2.53459	2.60033	2.34698
Donor 3	Control	0		0.527637	0.75926		0.36572	0.241682		0.162738	0.188065
	5-Fu	0.427098		0.749751	2.13936		2.27342	1.95006		2.25152	1.97746
Donor 4	Control	0.266876		0.152986	0.178221		0.195164	0.176341		0.176131	0.147337
	5-Fu	0.639961		0.412702	0.326709		0.182521	0.132512		0.159323	0.143313
Donor 5	Control	0.813295		0.343264	1.36199		2.59295	2.32936		2.42465	2.38804
	5-Fu	0.142459		0.164154	0.194131		1.08657	2.44615		2.47712	2.41257
Donor 6	Control	0.165036		0.502072	1.64127		2.44807	2.37098		2.75021	2.31982
	5-Fu	0.159662		0.176725	0.369846		1.24213	2.07735		2.33804	2.17969

## Sheet: SN-38
Total SCFA (mM)
	Day	0	2	4	6
Donor 1 (1)	Control	44.1024	32.4517	26.1696	32.9386
	SN-38	45.895	33.8207	29.8737	31.5616
Donor 1 (2)	Control	36.6785	30.8822	24.2302	27.6369
	SN-38	44.1874	30.8327	28.2942	32.1604
Donor 2	Control	18.3205	22.929	20.9834	25.5556
	SN-38	32.1255	32.0466	29.2722	31.7374
Donor 3	Control	23.9394	23.4214	34.1345	30.7135
	SN38	33.6859	29.5338	37.9351	32.5243
Donor 4	Control	28.4045	26.9372	26.3706	26.7461
	SN38	27.4016	24.5585	25.5049	25.3998
Donor 5	Control	27.0639	19.4791	25.3794	25.763
	SN38	28.4734	27.107	30.7421	29.887
Acetic Acid (mM)
	Day	0	2	4	6
Donor 1 (1)	Control	31.6999	23.0821	17.7087	24.2312
	SN-38	33.9642	23.7918	21.0882	23.1835
Donor 1 (2)	Control	29.2666	23.758	18.1818	19.7702
	SN-38	32.1054	21.7979	19.7026	23.1497
Donor 2	Control	12.4963	13.6688	11.383	15.06
	SN-38	21.2312	17.5241	18.044	19.5767
Donor 3	Control	18.3674	17.0808	19.6568	15.4572
	SN38	22.9615	21.1309	26.618	18.0226
Donor 4	Control	21.9114	17.1841	13.8998	13.1891
	SN38	21.825	17.9452	13.1774	12.3352
Donor 5	Control	19.2327	10.8793	15.2166	12.1529
	SN38	20.4775	17.7003	15.2375	14.4567
Propionic Acid (mM)
	Day	0	2	4	6
Donor 1 (1)	Control	7.42364	6.19093	5.97178	6.54705
	SN-38	6.41008	5.69785	5.8896	6.19093
Donor 1 (2)	Control	5.78003	5.64306	5.67046	6.7662
	SN-38	6.82098	5.72524	6.35529	6.57444
Donor 2	Control	5.47161	5.71916	5.72841	7.41426
	SN-38	7.32212	6.39124	6.98756	9.30569
Donor 3	Control	5.19605	4.50375	6.99445	6.24973
	SN38	5.31716	4.9644	7.46259	8.77575
Donor 4	Control	5.01317	5.3281	6.6448	7.18844
	SN38	4.85026	5.69287	7.1001	7.70213
Donor 5	Control	4.74473	3.19882	6.85204	7.7765
	SN38	5.21404	4.56167	6.34676	6.87065
Butyric Acid (mM)
	Day	0	2	4	6
Donor 1 (1)	Control	4.55068	3.07975	2.39026	2.16042
	SN-38	5.12526	4.2519	2.89589	2.06849
Donor 1 (2)	Control	1.63181	1.40198	0.298782	0.942312
	SN-38	4.96438	3.30958	2.13744	2.43622
Donor 2	Control	0.352628	1.80712	1.74951	1.40227
	SN-38	3.57213	6.09043	3.51684	1.94931
Donor 3	Control	0.375941	1.83681	4.94433	6.5392
	SN38	4.628	3.4385	3.117	3.5208
Donor 4	Control	1.47995	3.03605	3.40831	3.96532
	SN38	0.726353	0.536641	2.73663	2.88576
Donor 5	Control	3.08641	3.89011	1.98162	3.55659
	SN38	2.78188	4.64387	6.60531	6.07047
Branched SCFA (mM)
	Day	0	2	4	6
Donor 1 (1)	Control	0.269922	0.0988826	0.0988826	0
	SN-38	0	0.0791061	0	0.118659
Donor 1 (2)	Control	0	0.0791061	0.0791061	0.158212
	SN-38	0	0	0.0988826	0
Donor 2	Control	0	1.7339	2.12246	1.67906
	SN-38	0	2.04075	0.723755	0.905721
Donor 3	Control	0	0	2.53889	2.46741
	SN38	0.437828	0	0.737549	2.20511
Donor 4	Control	0	1.38895	2.41772	2.40321
	SN38	0	0.383829	2.49072	2.47668
Donor 5	Control	0	1.51091	1.32918	2.27703
	SN38	0	0.201163	2.5525	2.48926
